# Supplementary material for: Urinary Free Cortisol Determination and Interferences Studies Using Liquid Chromatography Coupled to Tandem Mass Spectrometry after On-Line Solid Phase Extraction Based on TurboflowTM Chromatography
Source: Metabolites. 2023 Oct 9;13(10):1063. doi: 10.3390/metabo13101063 (PMC10608966; doi:10.3390/metabo13101063)
Supplement: Supplementary file 1 [file metabolites-13-01063-s001.zip]

Archive with 1 entries (1 files):
- metabolites-2616904-supplementary.pdf
